# Supplementary material for: TREND: a platform for exploring protein function in prokaryotes based on phylogenetic, domain architecture and gene neighborhood analyses
Source: Nucleic Acids Res. 2020 Apr 13;48(W1):W72–6. doi: 10.1093/nar/gkaa243 (PMC7319448; doi:10.1093/nar/gkaa243)
Supplement: gkaa243_Supplemental_Files [file gkaa243_supplemental_files.zip]

Archive with 2 entries (2 files):
- Fig.S1.pdf
- Fig.S2.pdf
